# Supplementary material for: Developmental Disorder Probability Scores at 6–18 Years Old in Relation to In-Utero/Peripartum Antiretroviral Drug Exposure among Ugandan Children
Source: Int J Environ Res Public Health. 2022 Mar 21;19(6):3725. doi: 10.3390/ijerph19063725 (PMC8955488; doi:10.3390/ijerph19063725)
Supplement: Supplementary file 1 [file ijerph-19-03725-s001.zip]

Archive with 1 entries (1 files):
- ijerph-1574809-supplementary.pdf
